# Supplementary material for: Quantitative Analysis of Isoflavones from Fabaceae Species and Their Chemopreventive Potential on Breast Cancer Cells
Source: Molecules. 2025 May 29;30(11):2379. doi: 10.3390/molecules30112379 (PMC12155718; doi:10.3390/molecules30112379)
Supplement: Supplementary file 1 [file molecules-30-02379-s001.zip]

Archive with 1 entries (1 files):
- molecules-3644527-supplementary.pdf
